# Supplementary material for: Type I Interferon-Mediated Skewing of the Serotonin Synthesis Is Associated with Severe Disease in Systemic Lupus Erythematosus
Source: PLoS One. 2015 Apr 21;10(4):e0125109. doi: 10.1371/journal.pone.0125109 (PMC4405357; doi:10.1371/journal.pone.0125109)
Supplement: S1 Table — (XLSX) [file pone.0125109.s001.xlsx]

## Sheet: Blad1
Patient ID	Healthy control (0=no)	SLE diagnosis (0=no)	Platelet serotonin (MFI)	Serotonin serum (uM)	Serotonin plasma (nM)	SSRI (0=no)	Tryptophan (uM)	Kynurenine (uM)	Serum IFN activity	PMP/mL	Platelet C4d	Peripheral serotonin (%)	Kyn/Trp	ACR-nephritis (0=no)	ACR-anti-dsDNA (0=no)	Low C3/C4 (0=no)	Gender (0=male)	Age, years
CVDK001	1	0		0.79	63.38	0	60	1.8				8.02	0.03				1	39
CVDK002	1	0		1.34	78.26	0	61.5	2.6		74642800	1.83	5.84	0.0423				1	56
CVDK003	1	0		0.71	14.88	0	50	1		27430783	1.45	2.1	0.0201				1	41
CVDK004	1	0		0.63	36.45	0	75.2	2		48020583	1.23	5.79	0.0266				0	26
CVDK005	1	0		0.81	28.88	0	38	1.1		20090017	1.42	3.57	0.0299				1	57
CVDK006	1	0		0.88	57.86	0	59	2.3		32791517	1.69	6.57	0.038				1	71
CVDK007	1	0		0.89	29.25	0	45	1.7		16489667	1.63	3.29	0.0377				1	50
CVDK019	1	0		0.8	41.75	0	56	1.5		86532550	1.52	5.22	0.0268				1	58
CVDK028	1	0		0.64	27.48	0	64	2		25393450	1.17	4.29	0.0312				0	49
CVDK029	1	0		0.32	15.31	0	63.3	2		22732183	1.45	4.78	0.0316				0	40
CVDK037	1	0		0.62	278.26	0	43	1.4		67531233	1.28	44.88	0.0319				1	62
CVDK038	1	0		0.81	335.37	0	41	1.1		71109300	1.26	41.4	0.0263				1	27
CVDK044	1	0		0.64	37.4	0	67	1.6		112830067	3.63	5.84	0.0231				1	66
CVDK049	1	0	4.05	0.18	65.31	0	51	1.9			1.21	36.28	0.0368				1	59
CVDK050	1	0	2.97	0.74	132.29	0	45	1		49653633	1.32	17.88	0.0229				1	57
CVDK051	1	0	3.33	0.83	95.62	0	47	1.7		46371617	1.76	11.52	0.0365				1	65
CVDK052	1	0	2.06	0.15	5.35	1	47	1.6		58477833	1.3	3.57	0.0349				1	63
CVDK053	1	0	5.06	0.84	172.69	0	53	2		46206083	1.86	20.56	0.0372				1	71
CVDK057	1	0		1.04	29.32	0	55.4	1.3		23298817	1.69	2.82	0.0235				1	35
CVDK058	1	0		0.43	14.61	0	54	1.6		49771417	1.51	3.4	0.029				1	45
CVDK059	1	0	3.75	0.61	234.3	0	66	2.1		53543667	1.44	38.41	0.0324				0	35
CVDK061	1	0	2.77	0.52	55.47	0	67	1.8		318508417	1.37	10.67	0.0261				1	26
CVDK062	1	0	2.88	0.49	23.48	0	63	2		34456400	1.54	4.79	0.0325				1	70
CVDK063	1	0	2.7	0.71	28.13	0	52	1.7		31550017	1.22	3.96	0.0326				1	59
CVDK064	1	0	3.04	0.55	8.82	0	43	0.8		33552333	1.37	1.6	0.0175				1	36
CVDK068	1	0	7.14	1.25	91.69	0	35	1.2		83199600	1.34	7.33	0.0346				1	66
CVDK069	1	0	4.71	0.81	47.14	0	57	1.5		26450317	1.26	5.82	0.0266				1	25
CVDK070	1	0	3.61	0.53	18.22	0	52	2.2		40138650	1.25	3.44	0.0413				0	41
CVDK071	1	0	5.16	0.43	52.05	0	52	1		15617433	1.27	12.1	0.0185				0	29
CVDK073	1	0	4.88	0.5	25.79	0	52	1.5		44722650	1.32	5.16	0.0293				1	35
CVDK074	1	0	5.21	0.71	10.15	0	47	1.5		20713950	1.36	1.43	0.0314				1	32
CVDK075	1	0	5.14	0.61	9.97	0	55	1.4		11116200	1.71	1.63	0.025				1	38
CVDK076	1	0	3.72	0.87	15.45	0	64	1.4		17406467	1.86	1.78	0.0222				1	40
CVDK077	1	0	2.99	0.84	13.39	0	55	1.5		3807267	1.45	1.59	0.0278				1	22
CVDK079	1	0	4.36	0.82	136.66	0	45	1.2		66499833	1.91	16.67	0.027				1	22
CVDK081	1	0	3.55	0.37	28	0	55	1.5		28885567	1.65	7.57	0.0278				1	53
CVDK082	1	0	4.74	0.81	86.92	0	43	1.2		27160200	1.78	10.73	0.0283				1	34
CVDK085	1	0	6.59	1.27	135.77	0	56	1.9		57277717	1.43	10.69	0.0334				1	54
CVDK086	1	0	2.85	0.14	7.9	1	43	1.1		26443950	1.83	5.65	0.0261				1	35
CVDK087	1	0	3.54	0.58	24.55	0	50	1.2		30117517	1.16	4.23	0.0242				1	53
CVDK088	1	0	5.37	0.74	10.3	0	47	1.1		19262350	1.26	1.39	0.0244				1	20
CVDK089	1	0	2.91	0.52	24.11	0	59	1.3		27561300	1.44	4.64	0.022				1	18
CVDK090	1	0	3.93	0.76	51.23	0	53	2.3		66350217	1.27	6.74	0.0428				1	47
CVDK091	1	0	3.79	0.6	25.22	0	70	1.8		28831450	1.31	4.2	0.0256				1	26
CVDK093	1	0	2.92	0.18	7.3	1	41	1		24301567	1.71	4.06	0.0237				1	29
CVDK094	1	0	6.39	1.77	176.29	0	52	2.1		39008567	1.39	9.96	0.0405				1	26
CVDK095	1	0	3.74	0.89	221.02	0	47	1.1		53737850	1.33	24.83	0.0226				1	54
CVDK098	1	0	6.28	0.44	31.16	0	61.5	2.2		39782117	1.68	7.08	0.0358				1	23
CVDK099	1	0	7.12	0.68	57.59	0	42	2		29760983	1.19	8.47	0.0479				1	67
CVDK100	1	0	4.68	0.87	43.88	0	62	1.9		28755050	2.01	5.04	0.0307				0	41
CVDK101	1	0	5.99	1.55	32.83	0	57	1.7		27774583	1.53	2.12	0.029				1	41
CVDK102	1	0	4.61	0.86	154.94	0	44	1.5		42984550	1.33	18.02	0.0337				1	71
CVDK103	1	0	6.11	0.71	128.92	0	47	1.5		13879333	1.1	18.16	0.0313				1	73
CVDK104	1	0	4.59	0.86	131.44	0	54	1.8		19752583	1.44	15.28	0.0335				0	72
CVDK105	1	0	3.88	0.76	34.27	0	62	1.8		57003950	4.68	4.51	0.0287				0	53
CVDK108	1	0	3.03	0.55	12.39	0	53	2.8		42876317	1.89	2.25	0.0517				1	67
CVDK109	1	0	5.43	0.82	7.15	0	80	2		27077433	1.47	0.87	0.0247				0	46
CVDK110	1	0	4.72	0.53	20.08	0	45	1.7		50038817	1.63	3.79	0.0372				1	71
CVDK111	1	0	6.38	0.74	43	0	42	1.1		28124750	1.49	5.81	0.0269				1	50
CVDK112	1	0	2.85	0.11	3.58	1	46	1.2		10294900	1.11	3.26	0.025				1	45
CVDK113	1	0	7.29	0.71	69.44	0	53	2.2		33507767	1.75	9.78	0.0419				1	60
CVDK115	1	0	5.05	0.38	10.46	0	51	1.7		30283050	1.28	2.75	0.0334				1	47
CVDK116	1	0	5.66	1.13	70.23	0	41	1.3		33628733	1.41	6.21	0.0314				1	43
CVDK117	1	0	4.24	0.44	13.14	0	72	2		33708317	1.48	2.99	0.0275				0	71
CVDK118	1	0	3.99	0.7	31.01	0	48	1.1		40788050	1.48	4.43	0.0228				1	24
CVDK120	1	0	4.3	0.39	13.08	0	56	2.2		28729583	1.01	3.35	0.0382				1	40
CVDK122	1	0	5.24	0.65	40.48	1	42	1.3		77116250	1.36	6.23	0.0303				1	45
CVDK123	1	0	4.53	0.25	20.42	0	44	1.9		58745233	1.3	8.17	0.0424				1	67
CVDK124	1	0	4.38	0.48	63.02	0	53	1.9		36538300	1.56	13.13	0.0359				1	68
CVDK125	1	0	5.45	0.82	53.48	0	45	2		28669100	1.54	6.52	0.0454				1	63
CVDK126	1	0	5.64	0.66	22.18	0	58	1.3		29582717	1.63	3.36	0.0229				1	47
CVDK127	1	0	4.65	0.71	58.97	0	50	1.2		22347000	1.49	8.31	0.0243				1	26
CVDK128	1	0	4.8	0.75	33.97	0	44	3.2		52843333	3.54	4.53	0.0733				1	45
CVDK130	1	0	5.42	0.54	64.55	0	57	2.1		18052683	1.34	11.95	0.0368				1	63
CVDK131	1	0	7.61	0.88	384.86	0	48	1.5		35035767	1.34	43.73	0.0326				0	70
CVDK132	1	0	3.24	0.43	48.61	0	52	2.2		41526583	1.39	11.3	0.0415				1	78
CVDK151	1	0	4.51	0.66	56.81	0	43	3		18167283	1.48	8.61	0.0679				1	81
CVDK152	1	0	4.43	0.45	23.56	0	47	1.8		17021283	1.65	5.24	0.0394				1	80
CVDK159	1	0	3.84	0.37	61.83	0	63	2.6		27726833	1.44	16.71	0.0412				1	79
CVDP001	0	1		0.39	81.98	0	40	2	1	62861283	1.83	21.02	0.0506	1	1	0	1	32
CVDP002	0	1		0.8	38.38	0	58	1.9	1	28344400	6.21	4.8	0.033	1	1	1	1	28
CVDP003	0	1		0.3	95.22	0	54	1.8	0	30302150	2.68	31.74	0.0341	1	1	0	1	30
CVDP005	0	1		0.12	19.91	0	51.9	2.3	0	32460450	2.13	16.59	0.0443	0	1	0	1	75
CVDP006	0	1		0.76	61.42	0	56	1.1	0	16120400	2.34	8.08	0.0206	0	0	0	1	44
CVDP007	0	1		1.34	116.14	0	73	1.2	0	40288267	1.57	8.67	0.0163	0	1	0	0	65
CVDP008	0	1		0.4	119.8	0	44.3	2	0	44805417	26.06	29.95	0.0451	1	0	1	1	34
CVDP009	0	1		0.29	16.48	0	49	1.5	0	13611933	1.69	5.68	0.0312	1	1	0	0	73
CVDP010	0	1		0.4	6.57	0	80	2.8	0	15977150	1.69	1.64	0.0349	1	1	1	1	47
CVDP011	0	1		0.48	46.02	0	50.3	2.4	0	36802517	3.63	9.59	0.0477	1	1	0	1	73
CVDP012	0	1		0.64	6.71	0	53	1.6	0	80799367	2.29	1.05	0.0304	0	1	0	1	39
CVDP013	0	1		0.06	67.95	0	54	2.6	0	37888033	1.55	113.26	0.0482	0	1	0	0	49
CVDP014	0	1		1.18	130	0	41	1.8	0	30359450	1.26	11.02	0.0441	1	1	0	0	44
CVDP015	0	1		1.11	33.76	0	45	1.4	0	36611517	5.4	3.04	0.0311	0	1	1	1	20
CVDP016	0	1		0.6	26.87	0	49	1.1	0		1.7	4.48	0.0215	0	1	0	0	70
CVDP017	0	1		1.57	82.45	0	56	2.1	0	75957517	2.56	5.25	0.038	1	1	0	1	45
CVDP018	0	1		0.87	219.09	1	45	2.2	0	45664917	7.21	25.18	0.0488	1	1	0	0	48
CVDP019	0	1		0.73	63.39	0	61	1.3	0	308773783	3.35	8.68	0.0215	0	1	0	1	45
CVDP020	0	1		0.48	67.95	0	56	1.7	0	41701667	2.87	14.16	0.0309	1	1	0	1	24
CVDP021	0	1		0.99	159.09	0	21	1.3	0	91173850	1.87	16.07	0.0632	0	1	0	1	52
CVDP022	0	1		0.1	34.06	0	47	2.5	0	11469550	4.78	34.06	0.0527	0	1	1	1	65
CVDP023	0	1		0.54	17.58	1	37	3.1	0	32288550	2.7	3.26	0.0833	1	1	0	1	48
CVDP024	0	1		0.36	107.93	0	30	1.2	0	165676583	2.89	29.98	0.0394	0	1	0	1	75
CVDP025	0	1		0.92	132.5	0	45.4	1.8	0	22741733	33.73	14.4	0.0396	0	1	0	1	75
CVDP026	0	1		1.15	57.7	0	52	1	0	39823500	1.92	5.02	0.0189	0	1	1	1	57
cvdp027	0	1		0.33	105.99	0	41	2.4	0		11.73	32.12	0.0583	0	1	1	1	54
CVDP028	0	1		0.45	177.3	0	46	1.9	0	97607367	1.4	39.4	0.0402	0	0	0	1	20
CVDP029	0	1		0.65	31.42	0	55.9	1.9	0	28538583	3.13	4.83	0.034	0	0	1	1	68
CVDP030	0	1		0.61	56.81	0	39	3	0	27847800	1.83	9.31	0.078	0	1	0	0	46
CVDP031	0	1		0.22	10.6	0	64.4	1.8	0	7585883	6.71	4.82	0.028	0	1	0	1	37
CVDP032	0	1		0.56	60.15	0	40	2	0	29971083	1.97	10.74	0.0492	0	1	1	1	30
CVDP033	0	1		0.5	77.51	0	47	0.7	0	36608333	1.66	15.5	0.015	1	0	0	1	20
CVDP034	0	1		0.7	35.98	0	62.8	2.8	0	118308583	6.79	5.14	0.0446	0	0	0	1	66
CVDP035	0	1		0.56	74.15	0	67	1.8	0	34790650	1.51	13.24	0.0265	0	0	0	1	64
CVDP036	0	1		0.15	18.06	0	59	1	0	16419633	1.61	12.04	0.0173	0	0	0	1	47
CVDP037	0	1		0.46	17.52	1	49	1.5	0	33278567	1.59	3.81	0.0312	0	0	0	1	68
CVDP038	0	1		0.92	160.15	0	43	0.9	0	32492283	1.49	17.41	0.0213	0	1	0	1	70
CVDP039	0	1		0.88	61.1	0	47	1.2	0	4354800	2.05	6.94	0.0256	0	1	0	1	72
CVDP040	0	1		0.32	109.91	0	49.2	2.3	0	33214900	4.31	34.35	0.0467	0	1	1	1	71
CVDP041	0	1		0.66	52.89	0	79	1.6	0	34953000	1.96	8.01	0.0207	0	0	0	1	76
CVDP042	0	1	1.92	0.54	23.69	1	49	1.5	0	127024550	1.36	4.39	0.0294	1	1	0	1	36
CVDP043	0	1		1.19	47.63	0	52	1.5	0	35780667	1.58	4	0.0289	1	1	0	1	28
CVDP044	0	1		0.4		0	49	1.9	0	41424717	3.34		0.0393	1	1	1	1	31
CVDP045	0	1		0.48		0	58	3.2	1	51932900	2.47		0.054	1	1	0	1	32
CVDP046	0	1		0.71		0	36	1.7	0	33625550	1.43		0.047	0	0	0	1	59
CVDP047	0	1		0.36		0	36	1.3	0	65216950	1.29		0.0359	0	0	0	1	52
CVDP048	0	1		0.74		0	62	1	0	254765350	1.42		0.0167	0	0	0	1	65
CVDP049	0	1		0.1		0	60	1.7	0	20255550	2.45		0.0285	0	1	0	1	66
CVDP050	0	1		0.78		0	59	2.4	0	68600833	1.36		0.0399	0	1	0	1	55
CVDP051	0	1		0.17		0	41	1	0	26746367	1.62		0.0239	1	1	1	1	35
CVDP052	0	1		0.75	42.59	0	49	1.9	0	16868483	1.8	5.68	0.0394	1	1	0	0	24
CVDP054	0	1		0.53	112.63	0	51	1.4	0	59862583	1.98	21.25	0.0273	0	1	1	1	50
CVDP055	0	1		0.21	40.61	0	41	2.1	0	12166700	1.92	19.34	0.0514	1	0	0	0	47
CVDP056	0	1		0.23	7.41	1	53	1.6	0	75702850	1.91	3.22	0.0304	1	1	1	1	44
CVDP057	0	1		0.1	33.6	0	36	1.7	0	44865900	1.87	33.6	0.0471	1	1	0	1	34
CVDP058	0	1		1.3	215.94	0	37	1.2	0	54030717	4.15	16.61	0.0333	0	1	1	1	23
CVDP059	0	1		0	39.11	1	31	2.8	1	10645067	4.93		0.0928	1	1	0	1	42
CVDP060	0	1		0.26	37.16	0	47	2.5	0	32861550	1.34	14.29	0.0537	0	0	0	1	62
CVDP061	0	1		0.54	96.35	0	36	2.9	0	85676233	1.93	17.84	0.0809	0	1	0	1	75
CVDP062	0	1		1.35	150.86	0	54	2.2	0	25253383	2.7	11.17	0.0412	0	0	0	1	28
CVDP063	0	1		0.63	53.43	0	53	1	0	40765767	1.54	8.48	0.0184	0	0	0	1	39
CVDP064	0	1		0	6.69	1	64	1.5	0	46498950	1.27		0.0239	1	1	0	0	34
CVDP065	0	1		0.23	31.15	0	41.3	2.4	0	25584450	11.37	13.54	0.0581	0	1	0	1	74
CVDP066	0	1		0.86	10.63	0	57	1.8	0	11275367	2.71	1.24	0.031	0	1	0	1	43
CVDP067	0	1		0.78	29.16	0	82	2	0	45868650	1.56	3.74	0.0245	0	1	0	1	66
CVDP068	0	1		0.32	13.81	0	77.7	3.3	0	12122133	10.12	4.32	0.0425	0	1	0	1	81
CVDP069	0	1		0.18	60.46	0	58	1.3	0	25275667	11.42	33.59	0.023	1	0	1	1	44
CVDP070	0	1		1.6	90.35	0	53	2.2	0	27367117	1.51	5.65	0.0416	0	0		1	69
CVDP071	0	1		0.7	64.07	0	53	1.7	0	104967233	1.49	9.15	0.0322	0	0	0	1	66
CVDP072	0	1		0.84	50.55	0	43	3.3	0	82938567	1.93	6.02	0.076	1	0	0	1	59
CVDP073	0	1		0.46	51.06	0	47	1.6	1	50704133	1.42	11.1	0.0351	0	0	0	1	23
CVDP074	0	1		0.85	8.06	1	57	1.6	0	13354083	2.55	0.95	0.028	0	0	0	1	73
CVDP075	0	1		0.48	33.6	0	54	2.7	0	25972817	2.17	7	0.0499	0	0	1	0	68
CVDP076	0	1		0.61	48.34	0	57	1.2	0	39323717	1.5	7.92	0.0204	0	1	0	1	42
CVDP077	0	1		0.09	7.41	1	46	1.6	0	9747367	1.8	8.24	0.0343	1	1	0	1	58
CVDP078	0	1		0.12	5.89	1	46	2.4	0	22076417	2.46	4.91	0.0527	1	1	0	1	81
CVDP079	0	1		1.01	40.8	0	30	1.3	0	30483600	2.72	4.04	0.0429	0	0	0	1	59
CVDP080	0	1		0.12	19.68	0	37	2.2	0	31110717	1.58	16.4	0.0591	1	1	0	1	60
CVDP081	0	1		0.42	37.85	1	42	1.4	0	59649300	1.75	9.01	0.0329	0	0	0	1	49
CVDP082	0	1		0.45	22.92	0	47	1.6	0	16480117	1.38	5.09	0.0334	0	0	0	1	51
CVDP083	0	1		0.11	8.14	0	58	2	0	37124033	1.56	7.4	0.0351	0	0	0	1	64
CVDP084	0	1		0.63	49.55	0	62	1.5	0	32734217	1.12	7.87	0.0237	0	0	0	0	40
CVDP085	0	1		0.57	16.99	0	22	1.2	1	46448017	7.32	2.98	0.0545	0	1	0	1	25
CVDP086	0	1		1.18	410.05	0	47	1.7	0	94500433	18.57	34.75	0.0363	0	1	0	1	34
CVDP087	0	1		1.43	171.34	0	51	2.1	0	52836967	1.32	11.98	0.0402	1	1	0	1	62
CVDP088	0	1		0.64	144.09	0	42	1.5	0	54664200	6.35	22.51	0.0348	0	1	0	1	66
CVDP089	0	1		1.46	303.08	0	53	1.7	0	21668950	2.67	20.76	0.0326	0	1	0	1	66
CVDP090	0	1									1.78			0	0	0	1	68
CVDP091	0	1		0.58	59.52	0	39	1.4	0		1.64	10.26	0.0361	0	0	0	1	68
CVDP092	0	1		0.75	69.82	0	60	1.4	0	17240933	6.31	9.31	0.0242	1	0	1	1	26
CVDP093	0	1		0.37	69.82	0	38	1.9	1	41010883	1.65	18.87	0.0503	0	0	0	1	23
CVDP094	0	1		0.1	10.42	0	44	2.1	0	24053267	1.54	10.42	0.0472	0	1	0	1	77
CVDP095	0	1		0.89	72.6	0	40	3	0	21490683	1.57	8.16	0.0764	1	1	0	0	71
CVDP096	0	1		0.83	40.8	0	49	1.6	0	20456100	1.72	4.92	0.0331	1	1	0	1	61
CVDP097	0	1		0.8	35.19	0	36.1	0.9	0	1464333	19.09	4.4	0.0249	1	0	1	1	45
CVDP098	0	1		0.64	24.13	0	36	1.8	0	9715533	3.13	3.77	0.0494	0	1	0	1	67
CVDP099	0	1		0.43	35.81	0	52	2	0	36153117	4.48	8.33	0.0382	0	1	0	1	66
CVDP100	0	1		1.26	182.04	0	57	1.2	0	50162967	2.04	14.45	0.0207	0	1	0	0	59
CVDP101	0	1		0.13	23.56	1	44	1.4	0	94395383	1.34	18.13	0.0322	0	0	0	1	68
CVDP102	0	1		0.46	22.83	0	37	1.3	0	14312267	3.53	4.96	0.0337	0	1	0	0	47
CVDP103	0	1		0.59	39.7	0	55	1.1	0	17282317	1.17	6.73	0.0202	0	0	0	0	68
CVDP104	0	1		0.49	33.97	0	45	1.2	0	35156733	1.82	6.93	0.0264	0	1	0	1	43
CVDP105	0	1		0.69	52.67	0	45.1	2.2	0	9457683	11.73	7.63	0.0488	1	1	0	1	54
CVDP106	0	1		0.24	13.55	0	53	2	1	11545950	1.84	5.65	0.037	1	1	1	1	46
CVDP107	0	1		0.21	22.65	1	60	1.9	0	18157733	2.1	10.79	0.0309	0	1	0	1	68
CVDP108	0	1		0.55	80.85	0	49	1.2	0	38594733	3.87	14.7	0.0246	1	1	0	1	59
CVDP109	0	1		0.39	19.2	0	37	2	1	8623650	6.03	4.92	0.0535	1	1	1	1	40
CVDP110	0	1		0.16	12.96	0	38	2.3	1	17536983	3.29	8.1	0.0605	1	1	1	1	70
CVDP111	0	1		0.8	48.51	0	69	1.4	0	18549283	17.29	6.06	0.0207	0	0	0	1	60
CVDP112	0	1	3.29	1.27	86.86	0	41	2.5	0	37127217	1.37	6.84	0.0611	0	0	0	1	21
CVDP113	0	1	3.91	0.93	135.1	0	42	2.4	0	37942150	1.86	14.53	0.0574	0	0	1	1	33
CVDP114	0	1	4.12	1.03	67.09	0	61	1.9	0	25558983	1.89	6.51	0.0306	0	0	0	1	25
CVDP115	0	1	3.57	0.61	16.75	0	56	1.3	0	25256567	1.15	2.75	0.0231	0	0	0	0	40
CVDP116	0	1	3.63	0.84	130.15	0	67	2.6	0	28831450	1.42	15.49	0.0388	0	0	0	1	41
CVDP117	0	1	4.71	0.76	41.94	0	67	1	0	31435417	1.78	5.52	0.0147	0	0	0	1	26
CVDP118	0	1	1.56	0.13	17.56	1	38	2.9	1	31123450	1.67	13.51	0.0767	1	1	0	1	36
CVDP119	0	1	4.09	0.7	124.67	1	46	1.5	0	68202917	1.29	17.81	0.0315	0	0	0	1	38
CVDP120	0	1	4.05	0.85	68.51	0	48	2.2	0	24116933	2.02	8.06	0.0453	0	0	0	1	36
CVDP121	0	1	2.24	0.09	11.76	1	47	1.6	0	31916100	14.38	13.06	0.0346	0	1	0	1	52
CVDP122	0	1	1.28	0.08	5	1	51	1.2	0	17511517	1.52	6.25	0.0226	0	1	0	1	52
CVDP123	0	1	3.8	1.13	50.41	0	36	1.1	0	45690383	1.51	4.46	0.0318	0	0	0	1	52
CVDP124	0	1	3.62	1.71	152.38	0	32	0.9	0	114202083	1.56	8.91	0.0276	0	0	0	1	52
CVDP125	0	1	1.99	0.26	30.13	1	62	1.3	0	53110733	1.52	11.59	0.0217	0	1	0	1	22
CVDP126	0	1	2.91	0.2	25.22	0	60	1.6	0	191000	1.26	12.61	0.0265	0	1	0	1	65
CVDP127	0	1	2.14	0.68	77.41	0	43	2.3	1	40571583	3.15	11.38	0.0548	0	0	1	1	28
CVDP128	0	1	2.12	0.08	20.72	0	53.5	2.2	1	15973967	10.54	25.9	0.0411	1	1	1	1	29
CVDP129	0	1	2.3	0.51	33.1	0	51	1.7	0	69336183	2.68	6.49	0.0329	0	1	0	1	25
CVDP131	0	1	2.29	0.32	24.52	0	52	1.6	0	29506317	2.47	7.66	0.0311	0	1	1	0	25
CVDP132	0	1	2.65	0.88	194.86	0	51	2.5	0	39221850	1.34	22.14	0.0485	0	0	0	1	49
CVDP133	0	1	1.75	0.06	10.56	1	48	1.7	0	102758000	5.5	17.59	0.0355	0	1	0	1	69
CVDP134	0	1	3.21	0.82	106.07	0	37	2	0	23142833	1.42	12.94	0.0541	1	0	0	1	46
CVDP135	0	1	3.27	0.81	126.21	0	50	1.6	0	40176850	1.83	15.58	0.0326	1	1	0	1	57
CVDP136	0	1	1.8	0	5.79	1	35	1.8	0	75244450	1.98		0.0522	1	1	0	1	45
CVDP137	0	1	5.48	0.68	22.47	0	52	1.2	0	20694850	2.1	3.31	0.0238	1	0	0	1	59
CVDP138	0	1	3.14	0.82	47.37	0	47	1.3	1	19666633	1.76	5.78	0.0273	0	1	1	1	25
CVDP139	0	1	3.56	0.87	26.48	0	42	1.3	0	6850533	2.27	3.04	0.0299	0	0	1	1	44
CVDP140	0	1	3.31	0.6	27.37	0	50	1.9	0	105336500	1.33	4.56	0.0371	0	0	0	1	47
CVDP141	0	1	2.44	0.31	25.43	0	72.3	3.2	0	19131833	2.74	8.2	0.0443	1	1	1	1	26
CVDP142	0	1	2.98	0.52	69.59	0	62.2	1.6	0	17804383	7.66	13.38	0.0257	0	0	1	0	57
CVDP143	0	1	4.52	0.55	45.4	0	48	1.9	0	29200717	1.7	8.25	0.0387	0	0	1	1	52
CVDP144	0	1	5.43	1.44	94.51	0	49	1.1	0	121845267	3.43	6.56	0.022	0	0	1	1	50
CVDP145	0	1	5.22	0.93	30.9	0	28	0.9	0	12615550	5.15	3.32	0.0322	0	1	0	1	61
CVDP146	0	1	2.96	0.66	5.88	0	61	1.7	0	3495300	1.37	0.89	0.0282	1	1	1	1	39
CVDP147	0	1	3.14	0.74	26.27	0	54	1.1	0	44566667	1.4	3.55	0.0206	0	1	0	1	23
CVDP148	0	1	2.72	0.32	105.45	0	40.6	1.6	0	90651783	4.39	32.95	0.0394	1	1	1	1	36
CVDP149	0	1	3.65	0.33	51.9	0	79.1	2.3	1	168665733	35.67	15.73	0.0291	0	1	1	1	42
CVDP150	0	1	2.52	0.06	16.57	1	36	1.3	0	27583583	2.59	27.61	0.0371	1	0	0	1	39
CVDP151	0	1	5.67	0.51	60.24	0	54	2.1	1	40590683	2.65	11.81	0.0379	1	1	1	1	22
